# Supplementary material for: Exploring the Far Side of Mobile Health: Information Security and Privacy of Mobile Health Apps on iOS and Android
Source: JMIR Mhealth Uhealth. 2015 Jan 19;3(1):e8. doi: 10.2196/mhealth.3672 (PMC4319144; doi:10.2196/mhealth.3672)
Supplement: Supplementary file 1 [file mhealth_v3i1e8_app1.csv]

	3D	7-day trial	9-week plan	a	aah	aahed	aahing	aahs	aam	aardvark	aardvarks	aardwolf	ab	abaci	aback	abacus	abacuses	abaft	abalone	abalones	abampere	abandon	abandoned	abandonedly	abandonee	abandoner	abandoners	abandoning	abandonment	abandonments	abandons	abase	abased	abasedly	abasement	abaser	abasers	abases	abash	abashed	abashedly	abashes	abashing	abashment	abashments	abasing	abatable	abate	abated
[truncated: 5,000 more columns]
